# Supplementary material for: Phylogenetic Analysis of Chikungunya Virus Eastern/Central/South African-Indian Ocean Epidemic Strains, 2004–2019
Source: Viruses. 2025 Mar 18;17(3):430. doi: 10.3390/v17030430 (PMC11945597; doi:10.3390/v17030430)
Supplement: Supplementary file 1 [file viruses-17-00430-s001.zip]

Archive with 1 entries (1 files):
- viruses-3452251-supplementary.pdf
